# Supplementary material for: Relevance of Stereotyped B-Cell Receptors in the Context of the Molecular, Cytogenetic and Clinical Features of Chronic Lymphocytic Leukemia
Source: PLoS One. 2011 Aug 29;6(8):e24313. doi: 10.1371/journal.pone.0024313 (PMC3163661; doi:10.1371/journal.pone.0024313)
Supplement: Table S1 — BCR molecular features of previously described subets. (XLS) [file pone.0024313.s003.xls]

## Sheet: Foglio1
Table S1.
Subset	N° Pts	UM IGHV	IGHV gene (n° of patients)	IGHD gene (n° of patients)	IGHJ gene (n° of patients)
1	32	32/32	1-18 (2), 1-2 (8), 1-3 (9), 1-46 (1), 1-8 (4), 5-a (7), 5-51 (1)	6-19 (28), 1-26 (1), 5-12 (1), 3-10 (1), - (1)	4 (32)
2	20	10/20	3-21 (19), 6-1 (1)	-	6 (20)
3	16	16/16	1-69 (10), 4-30 (2), 1-2 (1), 1-24 (1), 7-4 (1), 4-34 (1)	2-2 (16)	6 (16)
4	29	1/29	4-34 (29)	1-14 (2), 4-23 (2), 4-17 (2), 5-5 (12), 1-1 (1), 5-18 (1), 6-6 (1), 1-26 (1), 3-22 (1), 3-3 (2), 5-24 (1) - (3)	6 (29)
5	5	5/5	1-69 (5)	3-10 (5)	6 (5)
6	5	5/5	1-69 (5)	3-16 (5)	4 (5)
7	22	22/22	1-69 (15), 1-18 (1), 1.2 (1), 2-26 (1), 3-49 (1), 3-64 (1), 3-7 (1), 4-34 (1)	3-3 (22)	6 (22)
8	8	8/8	4-39 (8)	6-13 (8)	5 (8)
9	15	15/15	1-69 (13), 3-11 (1), 1.24 (1)	3-3 (15)	6 (15)
10	11	11/11	4-39 (7), 2-5 (3), 1-45 (1)	2-2 (11)	6 (11)
11	2	1/2	4-34 (1), 3-30 (1)	3-10 (1), 3-22 (1)	4 (2)
12	7	6/7	1-2 (1), 1-46 (1), 1-69 (1), 4-30 (1), 4-59 (3)	3-22 (7)	3 (1), 5 (1), 4 (5)
13	4	0/4	4-59 (3), 3-30 (1)	2-15 (4)	2 (3), 4 (1)
14	2	0/2	4-34 (1), 4-4 (1)	2.22 (1), 2.22 (1)	4 (2)
16	4	0/4	4-34 (4)	2-15 (4)	6 (4)
17	1	0/1	3-48 (1)	4-23 (1)	4 (1)
19	2	2/2	1-46 (1), 3-20 (1)	3-9 (2)	4 (1), 5(1)
20	1	1/1	3-66 (1)	1-41 (1)	4 (1)
21	4	4/4	3-49 (1), 3-11 (1), 3-9 (1), 3-23 (1)	3-3 (4)	6 (4)
22	1	1/1	3-23 (1)	3-3 (1	6 (1)
23	1	1/1	3-11 (1)	3-9 (1)	6 (1)
24	2	1/2	1-2 (1), 4-59 (1)	-	6 (2)
25	1	1/1	3-74 (1)	3-3 (1)	6 (1)
26	1	1/1	1-58 (1)	6-13 (1)	6 (1)
28	5	4/5	1-2 (3), 1-46 (1), 3-23 (1)	1-26 (5)	6 (5)
29	2	0/2	4-34 (2)	2-8 (1), 5-12 (1)	3 (2)
30	1	1/1	3-9 (1)	3-3 (1)	4 (1)
31	2	2/2	3-49 (1), 3-48 (1)	3-3 (2)	6 (2)
32	3	3/3	3-30 (1), 4-61 (1), 1-2 (1)	3-22 (3)	6 (3)
33	1	0/1	3-66 (1)	3-22 (1)	4 (1)
34	1	1/1	3-66 (1)	3-9 (1)	6 (1)
35	2	2/2	3-23 (1), 3-43 (1)	3-22 (2)	6 (2)
36	2	2/2	3-30 (1), 2-5 (1)	3-3 (2)	4 (2)
38	5	5/5	2.26 (1), 3-20 (1), 3-21 (1), 4-59 (1), 5-51 (1)	3-3 (5)	4 (2), 5 (3)
40	1	0/1	2-5 (1)	- (1)	4 (1)
41	2	2/2	1-69 (1), 3-30 (1)	2-2 (2)	6 (2)
42	2	1/2	3-11 (1), 4-34 (1)	3-10 (2)	4 (2)
45	2	1/2	4-39 (1), 4-38 (1)	3-22 (2)	5 (2)
46	1	1/1	3-72 (1)	6-19 (1)	4 (1)
47	1	0/1	5-53 (1)	2-15 (1)	4 (1)
50	1	1/1	1-69 (1)	3-22 (1)	6 (1)
51	5	5/5	1-69 (4), 1-2 (1)	3-3 (4), 3-10 (1)	4 (3), 5 (2)
53	2	0/2	3-21 (1), 3-66 (1)	3-10 (2)	4 (2)
56	1	0/1	3-74 (1)	2-2 (1)	4 (1)
57	1	1/1	3-33 (1)	1-7 (1)	6 (1)
59	4	4/4	1-69 (2), 1-58 (1), 3-30 (1)	3-3 (4)	4 (4)
61	2	2/2	3-64 (1), 3-11 (1)	3-3 (2)	6 (2)
64	4	3/4	3-48 (2), 3-21 (1), 3.30 (1)	2-2 (2), 3-10 (1), 2.21 (1)	6 (4)
68	2	0/2	3-72 (2)	2-2 (1), 6-6 (1)	6(2)
70	1	0/1	3-74 (1)	3-10 (1)	4 (1)
71	1	0/1	4-34 (1)	6-13 (1)	6 (1)
72	1	0/1	1-3 (1)	1-14 (1)	4 (1)
74	1	0/1	3-72 (1)	6-19 (1)	4 (1)
76	1	0/1	4-b (1)	3-3 (1)	4 (1)
77	2	0/2	4-59 (1), 4-4 (1)	6-19 (2)	4 (2)
78	2	1/2	5-a (2)	2-15 (2)	6 (2)
81	1	1/1	1-69 (1)	3-3 (1)	5 (1)
85	1	0/1	4-39 (1)	4-23 (1)	4 (1)
86	1	1/1	3-30 (1)	3-22 (1)	6 (1)
88	1	1/1	2-70 (1)	3-9 (1)	4 (1)
89	3	3/3	4-61 (2), 3-33 (1)	3-22(3)	3 (2), 4(1)
91	1	0/1	1-46 (1)	7-27 (1)	3 (1)
92	1	1/1	2-26 (1)	3-3 (1)	6 (1)
96	1	1/1	3-23 (1)	3-3 (1)	3 (1)
98	2	2/2	3-33 (1), 6-1 (1)	3-3 (2)	6 (2)
99	1	1/1	1-69 (1)	4-17 (1)	4 (1)
100	1	0/1	4-34 (1)	3-22 (1)	4 (1)
105	2	2/2	1-3 (1), 1-8 (1)	3-10 (1), 6-6 (1)	4 (2)
106	1	0/1	1-3 (1)	6-6 (1)	3 (1)
108	1	1/1	3-49 (1)	3-3 (1)	4 (1)
109	1	1/1	3-11 (1)	3-10 (1)	5 (1)
110	2	2/2	3-15 (2)	1-26 (1), 3-10 (1)	4 (2)
N12	1	0/1	3-7 (1)	2-2 (1)	4 (1)
N13	2	1/2	3-72 (2)	2-2 (2)	3 (2)
N2	1	0/1	3-48 (1)	1-26 (1)	4 (1)
N29	1	0/1	3-21 (1)	-	4 (1)
N31	1	1/1	1-2 (1)	5-18 (1)	2 (1)
N4	2	0/2	1-46 (1), 1-2 (1)	1-7 (1), 2-21 (1)	5 (2)
N40	1	1/1	5-51 (1)	3-3 (1)	4 (1)
N5	3	1/3	2-5 (2), 3-30 (1)	1-14 (1), - (2)	5 (1), 4 (2)
N6	1	0/1	3-30 (1)	1-1 (1)	3 (1)

## Sheet: Foglio2
	N° Pts	IGHV unmutated	IGHV	IGHD	IGHJ	BINET A	CD38 pos	ZAP70 pos	FISH pts	del13q	trisomy 12	del11q	del17p	neg
SUBSET 1	39	39/39	1-18 (2), 1-2 (9), 1-3 (14), 1-46 (1), 1-8 (5), 5-a (7), 5-51 (1)	6-19 (34), 1-26 (1), 5-12 (1), 2-15 (1), 3-10 (1), - (1)	4 (39)	11/19	21/32	22/30	17	4	4	2	5	4
SUBSET 2	14	9/14	3-21 (13), 6-1 (1)	-	6 (14)	8/9	3/11	3/11	7	6	0	0	0	1
SUBSET 3	16	16/16	1-69 (10), 4-30 (2), 1-2 (1), 1-24 (1), 7-4 (1), 4-34 (1)	2-2 (16)	6 (16)	7/10	6/14	10/13	11	0	3	0	2	6
SUBSET 4	27	26/27	4-34 (27)	1-14 (2), 4-23 (2), 4-17 (2), 5-5 (12), 1-1 (1), 5-18 (1), 6-6 (1), 1-26 (1), 3-22 (1), 3-3 (1), - (3)	6 (270	16/17	0/23	2/22	20	8	1	0	0	11
SUBSET 5	5	5/5	1-69 (5)	3-10 (5)	6 (5)	2/2	3/4	2/4	2	0	1	1	0	0
SUBSET 6	4	8/8	1-69 (4)	3-16 (4)	4 (4)	3/4	2/2	1/2	3	0	0	0	1	3
SUBSET 7	30	30/31	1-69 (18), 1-18 (2), 1.2 (1), 2-26 (1), 3-49 (1), 3-64 (1), 3-7 (1), 4-34 (2), 4-39 (2), 5.51 (1)	3-3 (30)	6 (30)	9/12	12/21	16/21	12	5	2	4	0	4
SUBSET 8	7	7/7	4-39 (7)	6-13 (7)	5 (7)	5/6	5/6	6/6	6	0	4	0	1	1
SUBSET 9	14	14/14	1-69 (13), 3-11 (1)	3-3 (14)	6 (14)	6/8	6/13	6/9	9	3	2	3	2	1
SUBSET 10	10	9/10	4-39 (5), 43-1 (1), 2-5 (3), 1-45 (1)	2-2 (10)	6 (10)	7/8	6/8	8/8	5	0	4	0	0	1

## Sheet: Foglio3
39	39		1
15	10		0.666667
16	16		1
27	1		0.037037
5	5		1
5	5		1
30	30		1
7	7		1
15	15		1
10	9		0.9
2	1		0.5
8	7		0.875
6	0		0
2	0		0
7	0		0
1	0		0
3	3		1
1	1		1
4	4		1
3	3		1
2	2		1
2	1		0.5
4	4		1
2	2		1
6	5		0.833333
3	0		0
1	1		1
2	2		1
4	4		1
1	0		0
1	1		1
3	3		1
2	2		1
1	0		0
7	7		1
2	0		0
3	3		1
2	1		0.5
2	1		0.5
1	1		1
1	0		0
1	1		1
5	5		1
3	0		0
1	0		0
1	1		1
4	4		1
2	2		1
4	3		0.75
2	0		0
1	0		0
1	0		0
1	0		0
1	0		0
1	1		1
1	0		0
3	0		0
2	1		0.5
1	1		1
1	1		1
1	0		0
2	2		1
1	1		1
1	1		1
3	3		1
1	0		0
1	1		1
1	0		0
3	1		0.333333
2	2		1
5	5		1
1	1		1
1	0		0
1	1		1
2	2		1
1	0		0
1	1		1
2	2		1
2	2		1
1	0		0
2	1		0.5
1	0		0
1	0		0
1	1		1
1	0		0
2	0		0
1	1		1
3	1		0.333333
1	0		0
