# Supplementary material for: Relevance of Stereotyped B-Cell Receptors in the Context of the Molecular, Cytogenetic and Clinical Features of Chronic Lymphocytic Leukemia
Source: PLoS One. 2011 Aug 29;6(8):e24313. doi: 10.1371/journal.pone.0024313 (PMC3163661; doi:10.1371/journal.pone.0024313)
Supplement: Table S2 — Clinical and molecular features of 31 new putative subsets (XLS) [file pone.0024313.s004.xls]

## Sheet: Foglio1
Table S2.
Pateints Code	Binet Clinical stage at diagnisis	FISH results	CD38***	ZAP-70***	IGHV mutational status***	VH	DH	JH	HCDR3 aa seq	HCDR3	Subset	HCDR3 Amino acid sequences aligment*
TS74	Binet A	nd	negative	positive	mutated	3-66	2-21	4	11	AGGDSSACFDY	G1	A	G	G	D	S	S	-	A	C	F	D	Y
CZ 21	Binet A	nd	positive	negative	mutated	3-7	-	4	12	AGGYSSRACFDC	G1	A	G	G	Y	S	S	R	A	C	F	D	C
saGILS	Binet A	del 13q	negative	positive	unmutated	3-74	3-3	5	19	ARDRRYYDFWSAITNWFDP	G2	A	R	D	R	R	Y	Y	D	F	W	S	A	I	T	N	W	F	D	P
CZ 15	nd	nd	nd	nd	unmutated	3-74	3-3	4	19	ARDVRYYDFWSAHSSYFDY	G2	A	R	D	V	R	Y	Y	D	F	W	S	A	H	S	S	Y	F	D	Y
POLIMI0055	Binet A	neg	negative	positive	unmutated	4-39	3-3	4	21	ARQDYDFWSGYYGGKQYYFDY	G3	A	R	Q	D	Y	D	F	W	S	G	Y	Y	G	G	K	Q	Y	Y	F	D	Y
RC19	Binet A	del 11q	positive	positive	unmutated	4-39	3-3	2	21	ARQNYDFWSGYYGGLRWYFDL	G3	A	R	Q	N	Y	D	F	W	S	G	Y	Y	G	G	L	R	W	Y	F	D	L
GE298	nd	nd	positive	negative	mutated	3-15	-	4	10	DSSGSSDWDY	G4	-	D	S	S	G	S	S	D	W	D	Y
GE	nd	nd	positive	negative	mutated	3-15	-	4	11	TDSSGSSDWDY	G4	T	D	S	S	G	S	S	D	W	D	Y
POLIMI0035	Binet A	del 13q	positive	positive	mutated	3-74	2-15	5	18	VRELCIGDGCYSRGWFDS	G5	V	R	E	L	C	I			G	D	G	C	Y	S	R	G	W	F	D	S
GE329	nd	nd	negative	negative	mutated	3-74	-	5	20	IREVCDATGGDCYSKGWFDP	G5	I	R	E	V	C	D	A	T	G	G	D	C	Y	S	K	G	W	F	D	P
CS51	Binet C	trisomy 12	positive	positive	unmutated	1-2	4-17	6	21	ARDGQTFYGDYDNYYYYYMDV	G6	A	R	D	G	Q	T	F	Y	G	D	Y	D	N	Y	Y	Y	Y	Y	M	D	V
XX4	nd	nd	nd	nd	unmutated	3-13	4-17	6	21	ARDRRLDYGDYIYYYYYGMDV	G6	A	R	D	R	R	L	D	Y	G	D	Y	I	Y	Y	Y	Y	Y	G	M	D	V
RC1	Binet A	del 13q	negative	positive	unmutated	4-59	2-21	3	17	ARNPYCGGDCYSDAFDI	G7	A	R	N	P	Y	C	G	G	D	C	Y	S	D	A	F	D	I
GE334	nd	nd	negative	negative	unmutated	4-59	2-21	3	17	ARNPFCGGDCYSDAFDI	G7	A	R	N	P	F	C	G	G	D	C	Y	S	D	A	F	D	I
ML0298CLL1	Binet A	del 13q	negative	positive	unmutated	1.69	3.22	3	18	ARDVYDYDSSGYLGAFDI	G8	A	R	D	V	Y	D	Y	D	S	S	G	Y	L	G	A	F	D	I
POLIMI0175	nd	del 13q	nd	nd	mutated	3.7	3.22	3	17	ARDPYDDGSGYYGAFDI	G8	A	R	D	P	Y	D		D	G	S	G	Y	Y	G	A	F	D	I
PF0024CLL1	Binet A	del 11q and del 13q	positive	negative	unmutated	3-20	n	3	12	ARDRGVADDFDV	G9	A	R	D	R	G	V	A	D	D	F	D	V
POLIMI0069	Binet A	del 13q	negative	positive	mutated	3-20	3-10	4	12	ARDRGVAYEFDY	G9	A	R	D	R	G	V	A	Y	E	F	D	Y
POLIMI0091	Binet A	neg	negative	nd	mutated	3-52	4-4	2	11	TRGPYPHYMDV	G10	T	R	G	P	Y	P	H	Y	M	D	V
GE90	nd	nd	negative	nd	mutated	4-61	-	6	11	ARGDYHNYMDV	G10	A	R	G	D	Y	H	N	Y	M	D	V
POLIMI0090	Binet A	del 17p and del 13q	nd	negative	mutated	4-31	2-8	6	13	ARDNGNYYYYMDV	G11	A	R	D	N	G	N	Y	Y	Y	Y	M	D	V
CS13	Binet A	neg	positive	negative	unmutated	1-69	-	6	13	ARAPTDYYYYMDV	G11	A	R	A	P	T	D	Y	Y	Y	Y	M	D	V
CZ61	Binet A	neg	negative	negative	mutated	3-7	-	6	9	ARGHYNLDV	G12	A	R	G	H	Y	N	L	D	V
CS DC1	Binet A	del 13q	negative	negative	mutated	3-7	-	6	9	ARGHYGMDV	G12	A	R	G	H	Y	G	M	D	V
POLIMI0009	Binet B	neg	negative	negative	mutated	3-7	2-15	4	13	ARDKVVGATLLDN	G13	A	R	D	K	V	V	G	A	T	L	L	D	N
BA2	nd	nd	negative	negative	mutated	3-7	1-26	4	13	ARDKTVGPSHLDY	G13	A	R	D	K	T	V	G	P	S	H	L	D	Y
POLIMI0008	Binet A	del 13q	negative	negative	mutated	3-07	6-6	4	7	LRDYRGW	G14	L	R	D	Y	R	G	W
LI0133CLL1	Binet A	del 13q	negative	negative	mutated	3-07	6-25	4	7	LRDFQGY	G14	L	R	D	F	Q	G	Y
BA1	nd	del 13q	negative	positive	unmutated	1.8	3.16	4	20	ARSRWYDYIWGSYRYALFDY	G15	A	R	S	R	W	Y	D	Y	I	W	G	S	Y	R	-	Y	A	L	F	D	Y
RC 23	Binet B	neg	negative	positive	unmutated	1.8	3.16	4	20	ARSRWYDYIWGSYRYALFDY	G15	A	R	S	R	W	Y	D	Y	I	W	G	S	Y	R	-	Y	A	L	F	D	Y
GE196	nd	nd	negative	negative	unmutated	4.31	3.16	4	20	ARGPYDYIWGSYRRYEYFDY	G15	A	R	G	P		Y	D	Y	I	W	G	S	Y	R	R	Y	E	Y	F	D	Y
BR0014CLL1	Binet A	del 13q	negative	negative	mutated	3-53	n	6	17	ARDSATVTPYYYYGMDV	G16	A	R	D	S	A	T	V	T	P	Y	Y	Y	Y	G	M	D	V
GE 483	nd	nd	nd	nd	unmutated	4-61	n	6	17	ARDFATWGIYYYYGMDV	G16	A	R	D	F	A	T	W	G	I	Y	Y	Y	Y	G	M	D	V
POLIMI0150	Binet A	del 13q	nd	positive	mutated	4-4	2-15	6	19	ARDQSCSAGTCGNYYGMDV	G17	A	R	D	Q		S	C	S	A	G	T	C	G	N		Y	Y	G	M	D	V
VM0405CLL1	Binet A	nd	negative	negative	mutated	1-8	2-15	6	21	ARREVYCSAGTCYSDYYGMDV	G17	A	R	R	E	V	Y	C	S	A	G	T	C	Y	S	D	Y	Y	G	M	D	V
TS44	Binet A	nd	negative	negative	mutated	3-23	-	4	14	AKDDYSGESGYYYN	G18	A	K	D	D	Y	S	G	E	S	G	Y	Y	Y	N
VD0354CLL1	Binet A	nd	negative	positive	mutated	3-23	3-22	4	14	AKDDYYEALGYYYD	G18	A	K	D	D	Y	Y	E	A	L	G	Y	Y	Y	D
FO0070CLL1	Binet A	del 13q	negative	negative	mutated	2-05	2-15	3	19	AHRLVVEAATATYNDAFDI	G19	A	H	R	L	V	V	E	A	A	T	A	T	Y	N	D	A	F	D	I
SA0374CLL1	Binet A	nd	negative	positive	mutated	2-05	2-2	3	19	AHRLVIPDATPKYNDAFDI	G19	A	H	R	L	V	I	P	D	A	T	P	K	Y	N	D	A	F	D	I
LF0102CLL1	Binet A	del 13q	negative	negative	mutated	3-07	6-13	4	13	ARDHIIPSAGSDY	G20	A	R	D	H	I	I	P	S	A	G	S	D	Y
RC0116CLL1	Binet A	trisomy 12	negative	negative	mutated	3-07	6-13	4	13	ARDNVIPASGSDY	G20	A	R	D	N	V	I	P	A	S	G	S	D	Y
PD0213CLL1	Binet A	del 13q	negative	negative	mutated	2-5	6-19	4	17	AHRREFNTEWATGVFDY	G21	A	H	R	R	E	F	N	T	E	W	A	T	G	V	F	D	Y
GE 420	nd	nd	nd	nd	mutated	2-5	-	4	17	AHRRALNTKWNYGAFDF	G21	A	H	R	R	A	L	N	T	K	W	N	Y	G	A	F	D	F
LR0409CLL1	Binet A	nd	positive	positive	mutated	3-30	2-21	6	19	AKVGESGDFEDYHYYGMDV	G22	A	K	V	G	E	S	G	D	F	E	D	Y	H	Y	Y	G	M	D	V
GE295	nd	nd	positive	negative	mutated	3-30	-	6	19	AKVGLSGDFLEYHYYGMDA	G22	A	K	V	G	L	S	G	D	F	L	E	Y	H	Y	Y	G	M	D	A
POLIMI0137	Binet C	del 17p	negative	nd	unmutated	3-33	3-16	4	16	ARDYNRYDYVWGSYRD	G23	A	R	D	Y	N	R	Y	D	Y	V	W	G	S	Y	R	-	-	D	-
DN0063CLL1	Binet A	del 13q	positive	positive	unmutated	3-11	3-16	4	18	ARGGYYDYVWGSYRILDY	G23	A	R	G	G	Y	-	Y	D	Y	V	W	G	S	Y	R	I	L	D	Y
GE301	nd	nd	positive	positive	unmutated	4-59	2-2	4	22	ARVLMGWDIVVVPAATTYYFDY	G24	A	R	V	L	M	G	W	D	I	V	V	V	P	A	A	T	T	Y	Y	F	D	Y
GE 323	nd	nd	nd	nd	unmutated	1-69	2-2	4	22	ARASERRHIVVVPAATSYYFDY	G24	A	R	A	S	E	R	R	H	I	V	V	V	P	A	A	T	S	Y	Y	F	D	Y
AM0270CLL1	Binet A	del 13q	negative	negative	mutated	3-66	2-21	4	20	ARLLGGAYCGGDCYSGYFDY	G25	A	R	L	L	G	G	A	Y	C	G	G	D	C	Y	S	G	Y	F	D	Y
POLIMI0068	Binet A	trisomy 12	negative	positive	unmutated	1-69	2-21	4	18	ARDLAYCGGDCYSGAGDY	G25	A	R	D	L			A	Y	C	G	G	D	C	Y	S	G	A	G	D	Y
XX1	nd	nd	nd	nd	unmutated	3-30	3-22	4	19	ARGLIRVPYYYDSSGPFDY	G26	A	R	G	L	I	R	V	P	Y	Y	Y	D	S	S	G	P	F	D	Y
PZ 2	nd	nd	nd	nd	unmutated	3-33	3-22	4	19	ARVVRRVLGYYDSSGPVDY	G26	A	R	V	V	R	R	V	L	G	Y	Y	D	S	S	G	P	V	D	Y
CS39	nd	nd	negative	positive	unmutated	1.69	3.3	5	18	ARDRITIFGVVITPGFDP	G27	A	R	D	R	I		T	I	F	G	V	V	I	T	P		G	F	D	P
FS0257CLL1	Binet A	del 11q	negative	negative	unmutated	1.69	3.3	4	20	ARDSLSTIFGVVIHPLYFDY	G27	A	R	D	S	L	S	T	I	F	G	V	V	I	H	P	L	Y	F	D	Y
CS 50	Binet A	nd	nd	nd	mutated	3-30	4-17	4	12	TRNPYGDFSFDH	G28	T	R	N	P	Y	G	D	F	S	F	D	H
GE 398	nd	nd	nd	nd	mutated	3-74	1-14	4	11	ARNPGDGYFDH	G28	A	R	N	P	-	G	D	G	Y	F	D	H
CZ74	Binet A	nd	negative	negative	mutated	1-8	4-23	6	19	ARAGAAASPSDYFYYYMDV	G29	A	R	A	G	A	A	A	S	P	S	D	Y	F	Y	Y	Y	M	D	V
DT	nd	nd	nd	nd	mutated	1-8	6-19	6	19	ARAGAAASPSDYFYYYMDV	G29	A	R	A	G	A	A	A	S	P	S	D	Y	F	Y	Y	Y	M	D	V
GE 220	nd	nd	negative	negative	mutated	3-23	-	4	15	AKDSQSSGWYGNFDF	G30	A	K	D	S	Q	-	S	S	G	W	Y	G	N	-	F	D	F
GE 478	nd	nd	nd	nd	mutated	3-23	6-19	4	17	AKDVGASSGWYGGYFDW	G30	A	K	D	V	G	A	S	S	G	W	Y	G	G	Y	F	D	W
CS Bon	Binet A	nd	negative	negative	mutated	4-34	5-12	5	15	ARGGPNTAFEPWFDP	G31	A	R	G	G	P	N	T	A	F	E	P	W	F	D	P
BL0162CLL1	Binet A	trisomy 12	negative	negative	mutated	4-34	5-12	5	15	ARGGPNTAFEPWFDP	G31	A	R	G	G	P	N	T	A	F	E	P	W	F	D	P
* grey cell indicate aminoacid homology between considered sequences
** nd= non detected
*** CD38 positive>30%, ZAP-70 positive>20%, IGHV UM homology>98%

## Sheet: Foglio2
A	G	G	Y	S	SRACFDC

## Sheet: Foglio3
A	G	G	Y	S	S	R	A	C	F	D	C
A	G	G	D	S	S	A	F	D	Y
A	R	D	R	R	Y	Y	D	F	W	S	A	I	T	N	W	F	D	P
A	R	D	V	R	Y	Y	D	F	W	S	A	H	S	S	Y	F	D	Y
A	R	Q	D	Y	D	F	W	S	G	Y	Y	G	G	K	Q	Y	Y	F	D	Y
A	R	Q	N	Y	D	F	W	S	G	G	Y	G	G	L	R	W	Y	F	D	L
T	D	S	S	G	S	S	D	W	D	Y
D	S	S	G	S	S	D	W	D	Y
