# Supplementary material for: Relevance of Stereotyped B-Cell Receptors in the Context of the Molecular, Cytogenetic and Clinical Features of Chronic Lymphocytic Leukemia
Source: PLoS One. 2011 Aug 29;6(8):e24313. doi: 10.1371/journal.pone.0024313 (PMC3163661; doi:10.1371/journal.pone.0024313)
Supplement: Table S3 — Distribution of IGHV3-21 in patients from North and South Italy. (XLS) [file pone.0024313.s005.xls]

## Sheet: Foglio1
Table S3.
	IGHV3-21 Stereotyped (Subset #2)	P*	IGHV3-21 not stereotyped	P*	all patients IGHV3-21	P*
Northern Italy	13/548	0.105	7/548	1	20/548	1899-12-31 00:29:00
Central-Southern Italy	6/578		8/578		14/578
* P value calculated by Fisher's Exact est
